# Supplementary material for: A Label-Free Electrical Impedance Spectroscopy for Detection of Clusters of Extracellular Vesicles Based on Their Unique Dielectric Properties
Source: Biosensors (Basel). 2022 Feb 9;12(2):104. doi: 10.3390/bios12020104 (PMC8869858; doi:10.3390/bios12020104)
Supplement: Supplementary file 1 [file biosensors-12-00104-s001.zip]

Archive with 1 entries (1 files):
- biosensors-1563651-supplementary.pdf
